# Supplementary material for: Association between distinct coping styles and heart rate variability changes to an acute psychosocial stress task
Source: Sci Rep. 2021 Dec 15;11:24025. doi: 10.1038/s41598-021-03386-6 (PMC8674249; doi:10.1038/s41598-021-03386-6)
Supplement: Supplementary file 1 — Supplementary Information 1. [file 41598_2021_3386_MOESM1_ESM.csv]

subject	age	height	weight	waist	hip	wh	bmi	adaptive-scale	maladaptive-scale	dysf-factor	adaptive-factor	task	hr	edr	sdnn-nlog	rmssd-nlog	lf-nlog	hf-nlog	lf-nu	hf-nu	lf-hf-ratio
m001	22	1.61	77.4	92	108	0.85	29.86	45	18	low dysf	high adaptive	rest	88.14	0.25	3.4	3.16	5.96	6.03	0.48	0.52	0.93
m009	24	1.55	52.9	79	94	0.84	22.02	31	24	high dysf	low adaptive	rest	73.25	0.3	3.8	3.36	7.37	5.65	0.85	0.15	5.62
m011	18	1.53	66.8	98	103	0.95	28.54	24	16	low dysf	low adaptive	rest	85.17	0.35	3.63	3.48	6.93	6.34	0.64	0.36	1.81
m020	20	1.62	50.6	70	89	0.79	19.28	40	17	low dysf	high adaptive	rest	79.4	0.32	3.4	3.1	6.53	5.11	0.8	0.2	4.12
m021	20	1.57	49.3	73	89	0.82	20	34	23	low dysf	low adaptive	rest	110.44	0.37	2.85	2.55	4.84	4.27	0.64	0.36	1.77
m022	22	1.64	71.8	90	109	0.83	26.7	47	21	low dysf	high adaptive	rest	85.6	0.26	3.58	3.26	6.77	6.13	0.65	0.35	1.90
m023	19	1.64	71.4	90	105	0.86	26.55	41	13	low dysf	high adaptive	rest	95.2	0.35	3.38	3.03	6.57	5.69	0.71	0.29	2.41
m024	20	1.5	55	86	96	0.9	24.44	43	22	low dysf	high adaptive	rest	94.66	0.35	3.04	2.66	5.79	4.68	0.75	0.25	3.02
m025	19	1.65	44.7	66	86	0.77	16.42	36	27	high dysf	low adaptive	rest	86.42	0.24	3.36	3.02	5.77	5.74	0.51	0.49	1.03
m026	23	1.74	64.5	84	100	0.84	21.3	36	24	high dysf	low adaptive	rest	109.05	0.24	3.16	2.5	6.28	4.87	0.8	0.2	4.11
m031	22	1.72	50	74	88	0.84	16.9	43	28	high dysf	high adaptive	rest	96.08	0.22	3.24	2.98	5.34	5.84	0.38	0.62	0.61
m032	18	1.56	45	67	88	0.76	18.49	38	31	high dysf	high adaptive	rest	87.77	0.27	3.6	3.36	6.18	6.45	0.43	0.57	0.76
m033	18	1.63	49	70	86	0.81	18.44	31	19	low dysf	low adaptive	rest	98.91	0.23	3.2	2.52	6.23	4.84	0.8	0.2	4.00
m035	19	1.64	60	81	99	0.82	22.31	55	21	low dysf	high adaptive	rest	67.35	0.24	4	4.05	6.82	7.11	0.43	0.57	0.75
m036	21	1.62	62.9	84	103	0.82	23.97	27	21	low dysf	low adaptive	rest	73.3	0.35	3.9	3.9	6.93	6.58	0.59	0.41	1.42
m038	23	1.56	48.3	79	88	0.9	19.85	52	19	low dysf	high adaptive	rest	108.06	0.31	3.21	3	5.72	6.01	0.43	0.57	0.75
m040	19	1.64	58.8	79	97	0.81	21.86	17	18	low dysf	low adaptive	rest	103.56	0.16	3.37	2.6	6.39	5.21	0.77	0.23	3.26
m041	18	1.62	69.9	94	108	0.87	26.63	36	24	high dysf	low adaptive	rest	86.83	0.28	3.6	3.36	6.78	5.84	0.72	0.28	2.54
m043	20	1.56	56.1	78	101	0.77	23.05	31	21	low dysf	low adaptive	rest	87.7	0.31	3.78	3.6	6.84	6.27	0.64	0.36	1.78
m051	20	1.6	58	80	99	0.81	22.66	50	10	low dysf	high adaptive	rest	72.27	0.29	4.63	4.7	8.48	8.55	0.48	0.52	0.93
m053	21	1.7	74	88	105	0.84	25.61	38	32	high dysf	high adaptive	rest	67.05	0.21	4.81	4.92	7.3	9.48	0.1	0.9	0.11
m055	22	1.59	49.9	73	95	0.77	19.74	35	22	low dysf	low adaptive	rest	101.48	0.21	3.3	2.78	5.77	5.26	0.62	0.38	1.67
m059	20	1.63	72	93	107	0.87	27.1	36	29	high dysf	low adaptive	rest	81.28	0.25	3.61	3.47	6.57	6.64	0.48	0.52	0.93
m060	18	1.65	71	84	109	0.77	26.08	35	27	high dysf	low adaptive	rest	80.29	0.31	3.86	3.59	7.34	6.12	0.77	0.23	3.38
m063	18	1.67	64	87	103	0.84	22.95	40	24	high dysf	high adaptive	rest	93.18	0.25	3.73	3.13	7.27	5.6	0.84	0.16	5.31
m064	19	1.56	65	80	105	0.76	26.71	27	27	high dysf	low adaptive	rest	93.65	0.3	3.79	3.54	7.07	6.66	0.6	0.4	1.51
m065	21	1.7	73	85	103	0.83	25.26	33	25	high dysf	low adaptive	rest	74.79	0.27	3.45	3.18	6.51	5.64	0.7	0.3	2.38
m067	22	1.63	57	74	100	0.74	21.45	42	29	high dysf	high adaptive	rest	104.74	0.33	2.66	2.18	4.67	3.86	0.69	0.31	2.26
m073	25	1.57	59.3	86	104	0.83	24.06	25	24	high dysf	low adaptive	rest	82.29	0.25	3.68	3.62	6.38	6.85	0.38	0.62	0.62
m076	19	1.54	42	70	86	0.81	17.71	32	27	high dysf	low adaptive	rest	94.66	0.32	3.66	3.3	5.91	5.6	0.58	0.42	1.37
m079	19	1.67	78	90	111	0.81	27.97	24	20	low dysf	low adaptive	rest	90.18	0.29	3.24	3.02	5.53	5.37	0.54	0.46	1.18
m080	19	1.53	48.3	74	93	0.8	20.63	40	34	high dysf	high adaptive	rest	99.37	0.25	3.81	3.43	7.14	6.78	0.59	0.41	1.42
m084	23	1.58	74	95	105	0.9	29.64	46	32	high dysf	high adaptive	rest	87.84	0.27	3.83	3.66	6.99	6.93	0.52	0.48	1.06
m087	19	1.56	50.6	73	91	0.8	20.79	54	20	low dysf	high adaptive	rest	90.07	0.26	3.84	3.59	6.87	6.67	0.55	0.45	1.22
m089	20	1.64	54.7	81	96	0.84	20.34	37	16	low dysf	high adaptive	rest	90.23	0.26	3.58	3.21	6.57	5.91	0.66	0.34	1.92
m090	19	1.68	78	90	107	0.84	27.64	28	32	high dysf	low adaptive	rest	80.06	0.28	4.12	4.07	7.26	7.46	0.45	0.55	0.82
m091	21	1.64	51.6	74	92	0.8	19.19	37	14	low dysf	high adaptive	rest	84.38	0.32	3.32	3.51	5.01	6.55	0.18	0.82	0.21
m092	21	1.58	50.3	76	92	0.83	20.15	44	32	high dysf	high adaptive	rest	85.69	0.37	3.5	3.3	6.25	5.4	0.7	0.3	2.35
m093	18	1.62	70	86	103	0.83	26.67	44	20	low dysf	high adaptive	rest	84.6	0.25	3.57	3.49	6.07	6.52	0.39	0.61	0.64
m095	18	1.51	50.7	69	91	0.76	22.24	45	19	low dysf	high adaptive	rest	83.91	0.26	3.42	2.82	6.17	4.87	0.79	0.21	3.69
m096	19	1.66	66	85	105	0.81	23.95	37	29	high dysf	high adaptive	rest	90.14	0.26	3.34	2.97	6.51	5.8	0.67	0.33	2.02
m097	24	1.69	81	105	111	0.95	28.36	28	23	low dysf	low adaptive	rest	90.88	0.33	3.48	3.04	6.66	5	0.84	0.16	5.25
m099	20	1.59	55	70	91	0.77	21.76	24	26	high dysf	low adaptive	rest	73.71	0.37	3.22	3.23	5.67	4.97	0.67	0.33	2.00
m100	19	1.62	41	65	85	0.76	15.62	29	17	low dysf	low adaptive	rest	89.9	0.36	3.03	2.78	5.52	4.66	0.7	0.3	2.36
m102	22	1.66	73.7	83	110	0.75	26.75	32	25	high dysf	low adaptive	rest	85.02	0.26	3.68	3.44	6.8	6.42	0.59	0.41	1.46
m105	23	1.7	54.3	70	92	0.76	18.79	35	19	low dysf	low adaptive	rest	99.08	0.3	2.57	2	5.06	3.04	0.88	0.12	7.57
m106	19	1.57	54.3	78	91	0.86	22.03	42	35	high dysf	high adaptive	rest	81.68	0.2	4.08	3.56	8.01	6.6	0.8	0.2	4.10
m107	18	1.6	49.3	72	90	0.8	19.26	36	23	low dysf	low adaptive	rest	71.81	0.29	3.84	3.96	6.64	6.93	0.43	0.57	0.75
m108	19	1.62	42.2	61	84	0.73	16.08	39	19	low dysf	high adaptive	rest	89.09	0.35	3.73	3.43	7.25	5.9	0.79	0.21	3.86
m109	18	1.72	68.2	83	102	0.81	23.05	18	25	high dysf	low adaptive	rest	86.38	0.3	3.73	3.71	6.83	6.86	0.49	0.51	0.97
m113	21	1.77	67.9	86	103	0.83	21.67	34	14	low dysf	low adaptive	rest	93.21	0.24	3.63	3.18	6.85	6.01	0.7	0.3	2.31
m114	20	1.58	53.7	75	93	0.81	21.51	48	28	high dysf	high adaptive	rest	80.91	0.17	4.3	4.04	6.94	8.43	0.18	0.82	0.23
m117	20	1.68	54.7	76	92	0.83	19.38	34	24	high dysf	low adaptive	rest	67.09	0.29	3.74	3.4	7.29	5.59	0.85	0.15	5.49
m120	19	1.66	48.9	65	90	0.72	17.75	35	17	low dysf	low adaptive	rest	97.12	0.23	3.52	2.94	6.57	5.77	0.69	0.31	2.21
m122	19	1.57	58.8	86	99	0.87	23.85	51	24	high dysf	high adaptive	rest	101.72	0.23	3.66	3.1	7.24	5.98	0.78	0.22	3.52
m123	18	1.66	63.1	76	99	0.77	22.9	46	25	high dysf	high adaptive	rest	93.06	0.32	3.39	3.28	5.54	5.9	0.41	0.59	0.70
m125	19	1.68	67.7	81	103	0.79	23.99	37	16	low dysf	high adaptive	rest	88.55	0.29	3.47	3.13	6.75	5.6	0.76	0.24	3.16
m127	19	1.62	63.2	79	98	0.81	24.08	51	23	low dysf	high adaptive	rest	96.34	0.29	3.29	3.01	5.7	5.11	0.64	0.36	1.80
m128	21	1.66	57.7	79	98	0.81	20.94	26	25	high dysf	low adaptive	rest	94.56	0.35	3.16	2.81	5.7	4.9	0.69	0.31	2.22
m129	20	1.59	59.8	80	96	0.83	23.65	33	25	high dysf	low adaptive	rest	90.9	0.3	3.8	3.62	6.46	6.58	0.47	0.53	0.88
m001	22	1.61	77.4	92	108	0.85	29.86	45	18	low dysf	high adaptive	prep	94.59	0.24	3.45	3.16	5.79	6.34	0.37	0.63	0.58
m009	24	1.55	52.9	79	94	0.84	22.02	31	24	high dysf	low adaptive	prep	81.24	0.3	3.85	3.41	7.26	6.01	0.78	0.22	3.49
m011	18	1.53	66.8	98	103	0.95	28.54	24	16	low dysf	low adaptive	prep	87.25	0.36	3.33	3.18	6.2	5.51	0.66	0.34	1.98
m020	20	1.62	50.6	70	89	0.79	19.28	40	17	low dysf	high adaptive	prep	83.53	0.3	3.65	3.17	7.23	5.81	0.8	0.2	4.12
m021	20	1.57	49.3	73	89	0.82	20	34	23	low dysf	low adaptive	prep	112.26	0.39	3.02	2.6	5.66	4.48	0.76	0.24	3.24
m022	22	1.64	71.8	90	109	0.83	26.7	47	21	low dysf	high adaptive	prep	108.62	0.22	3.5	2.92	6.09	5.56	0.63	0.37	1.69
m023	19	1.64	71.4	90	105	0.86	26.55	41	13	low dysf	high adaptive	prep	101.7	0.34	3.34	2.97	6.22	5.66	0.64	0.36	1.75
m024	20	1.5	55	86	96	0.9	24.44	43	22	low dysf	high adaptive	prep	110.64	0.32	3.15	2.73	5.96	5.8	0.54	0.46	1.18
m025	19	1.65	44.7	66	86	0.77	16.42	36	27	high dysf	low adaptive	prep	91.63	0.23	3.08	2.76	5.38	5.58	0.45	0.55	0.81
m026	23	1.74	64.5	84	100	0.84	21.3	36	24	high dysf	low adaptive	prep	104.29	0.21	2.94	2.57	5.35	5.13	0.55	0.45	1.24
m031	22	1.72	50	74	88	0.84	16.9	43	28	high dysf	high adaptive	prep	104.21	0.29	3.34	2.85	6.29	5.42	0.7	0.3	2.39
m032	18	1.56	45	67	88	0.76	18.49	38	31	high dysf	high adaptive	prep	111	0.27	3.37	2.8	6.73	5.82	0.71	0.29	2.50
m033	18	1.63	49	70	86	0.81	18.44	31	19	low dysf	low adaptive	prep	112.36	0.26	2.77	2.15	5.15	4.13	0.73	0.27	2.77
m035	19	1.64	60	81	99	0.82	22.31	55	21	low dysf	high adaptive	prep	81.06	0.23	4.14	4.01	7.73	7.5	0.56	0.44	1.27
m036	21	1.62	62.9	84	103	0.82	23.97	27	21	low dysf	low adaptive	prep	76.88	0.35	4.1	4.02	7.66	7.48	0.55	0.45	1.20
m038	23	1.56	48.3	79	88	0.9	19.85	52	19	low dysf	high adaptive	prep	113.82	0.31	3.18	2.83	5.56	5.42	0.53	0.47	1.14
m040	19	1.64	58.8	79	97	0.81	21.86	17	18	low dysf	low adaptive	prep	115.15	0.23	3.23	2.42	5.81	4.79	0.74	0.26	2.78
m041	18	1.62	69.9	94	108	0.87	26.63	36	24	high dysf	low adaptive	prep	111.72	0.36	2.89	2.48	5.53	4.89	0.65	0.35	1.90
m043	20	1.56	56.1	78	101	0.77	23.05	31	21	low dysf	low adaptive	prep	91.97	0.33	3.91	3.78	7.17	6.74	0.61	0.39	1.54
m051	20	1.6	58	80	99	0.81	22.66	50	10	low dysf	high adaptive	prep	81.84	0.31	4.68	4.74	8.44	8.59	0.46	0.54	0.86
m053	21	1.7	74	88	105	0.84	25.61	38	32	high dysf	high adaptive	prep	68.83	0.2	4.77	4.79	7.82	9.33	0.18	0.82	0.22
m055	22	1.59	49.9	73	95	0.77	19.74	35	22	low dysf	low adaptive	prep	104.93	0.19	3.25	2.75	5.51	5.43	0.52	0.48	1.08
m059	20	1.63	72	93	107	0.87	27.1	36	29	high dysf	low adaptive	prep	88.39	0.26	3.69	3.38	6.77	6.52	0.56	0.44	1.29
m060	18	1.65	71	84	109	0.77	26.08	35	27	high dysf	low adaptive	prep	79.45	0.31	3.63	3.4	7.11	6.47	0.65	0.35	1.90
m063	18	1.67	64	87	103	0.84	22.95	40	24	high dysf	high adaptive	prep	93.55	0.38	3.64	3.14	6.59	5.32	0.78	0.22	3.57
m064	19	1.56	65	80	105	0.76	26.71	27	27	high dysf	low adaptive	prep	102.65	0.33	3.51	3.26	6.51	6.32	0.55	0.45	1.21
m065	21	1.7	73	85	103	0.83	25.26	33	25	high dysf	low adaptive	prep	83.94	0.28	2.99	2.74	5.2	4.68	0.63	0.37	1.70
m067	22	1.63	57	74	100	0.74	21.45	42	29	high dysf	high adaptive	prep	114.71	0.34	2.6	1.99	4.31	3.47	0.7	0.3	2.32
m073	25	1.57	59.3	86	104	0.83	24.06	25	24	high dysf	low adaptive	prep	92.01	0.26	3.43	3.35	5.21	6.57	0.2	0.8	0.26
m076	19	1.54	42	70	86	0.81	17.71	32	27	high dysf	low adaptive	prep	96.97	0.34	3.63	3.33	6.24	5.81	0.6	0.4	1.53
m079	19	1.67	78	90	111	0.81	27.97	24	20	low dysf	low adaptive	prep	92.1	0.31	3.41	3.17	6.22	5.86	0.59	0.41	1.42
m080	19	1.53	48.3	74	93	0.8	20.63	40	34	high dysf	high adaptive	prep	98.83	0.29	3.61	3.45	6.74	6.83	0.48	0.52	0.91
m084	23	1.58	74	95	105	0.9	29.64	46	32	high dysf	high adaptive	prep	91.25	0.3	3.65	3.52	6.49	6.61	0.47	0.53	0.89
m087	19	1.56	50.6	73	91	0.8	20.79	54	20	low dysf	high adaptive	prep	93.34	0.35	3.86	3.7	7.15	6.92	0.56	0.44	1.26
m089	20	1.64	54.7	81	96	0.84	20.34	37	16	low dysf	high adaptive	prep	87.64	0.26	3.94	3.5	7.65	6.64	0.73	0.27	2.74
m090	19	1.68	78	90	107	0.84	27.64	28	32	high dysf	low adaptive	prep	76.07	0.28	4.28	4.4	6.99	8.06	0.25	0.75	0.34
m091	21	1.64	51.6	74	92	0.8	19.19	37	14	low dysf	high adaptive	prep	109.66	0.32	2.98	2.74	5.74	5.55	0.55	0.45	1.22
m092	21	1.58	50.3	76	92	0.83	20.15	44	32	high dysf	high adaptive	prep	86.4	0.36	3.86	3.54	6.62	6.06	0.64	0.36	1.75
m093	18	1.62	70	86	103	0.83	26.67	44	20	low dysf	high adaptive	prep	88.73	0.27	3.54	3.52	5.99	6.7	0.33	0.67	0.49
m095	18	1.51	50.7	69	91	0.76	22.24	45	19	low dysf	high adaptive	prep	83.08	0.29	3.62	3.08	6.96	5.14	0.86	0.14	6.14
m096	19	1.66	66	85	105	0.81	23.95	37	29	high dysf	high adaptive	prep	108.33	0.28	3.12	2.81	4.98	5.7	0.33	0.67	0.49
m097	24	1.69	81	105	111	0.95	28.36	28	23	low dysf	low adaptive	prep	89.69	0.35	3.63	3.29	7.1	5.64	0.81	0.19	4.31
m099	20	1.59	55	70	91	0.77	21.76	24	26	high dysf	low adaptive	prep	77.98	0.35	3.43	3.51	5.69	5.71	0.49	0.51	0.98
m100	19	1.62	41	65	85	0.76	15.62	29	17	low dysf	low adaptive	prep	90.5	0.34	3.52	3.07	6.02	4.5	0.82	0.18	4.57
m102	22	1.66	73.7	83	110	0.75	26.75	32	25	high dysf	low adaptive	prep	122.1	0.35	2.68	1.98	5.2	4.03	0.76	0.24	3.21
m105	23	1.7	54.3	70	92	0.76	18.79	35	19	low dysf	low adaptive	prep	105.43	0.34	2.34	1.78	4.47	2.74	0.85	0.15	5.59
m106	19	1.57	54.3	78	91	0.86	22.03	42	35	high dysf	high adaptive	prep	97.89	0.29	3.26	2.74	6.25	5.32	0.72	0.28	2.55
m107	18	1.6	49.3	72	90	0.8	19.26	36	23	low dysf	low adaptive	prep	73.98	0.28	3.66	3.79	5.97	6.88	0.29	0.71	0.40
m108	19	1.62	42.2	61	84	0.73	16.08	39	19	low dysf	high adaptive	prep	92.33	0.36	3.7	3.53	7.15	6.36	0.69	0.31	2.22
m109	18	1.72	68.2	83	102	0.81	23.05	18	25	high dysf	low adaptive	prep	96.83	0.29	3.69	3.51	6.57	7	0.39	0.61	0.65
m113	21	1.77	67.9	86	103	0.83	21.67	34	14	low dysf	low adaptive	prep	101.18	0.21	3.62	3.09	6.84	6.1	0.68	0.32	2.11
m114	20	1.58	53.7	75	93	0.81	21.51	48	28	high dysf	high adaptive	prep	89.19	0.24	3.63	3.48	6.13	6.91	0.32	0.68	0.46
m117	20	1.68	54.7	76	92	0.83	19.38	34	24	high dysf	low adaptive	prep	75.02	0.3	3.63	3.42	7.1	5.84	0.78	0.22	3.51
m120	19	1.66	48.9	65	90	0.72	17.75	35	17	low dysf	low adaptive	prep	114.07	0.31	3.77	2.8	7.46	5.34	0.89	0.11	8.27
m122	19	1.57	58.8	86	99	0.87	23.85	51	24	high dysf	high adaptive	prep	128.68	0.38	2.68	2.07	4.08	3.4	0.66	0.34	1.98
m123	18	1.66	63.1	76	99	0.77	22.9	46	25	high dysf	high adaptive	prep	106.75	0.34	3.27	3.14	5.19	5.96	0.32	0.68	0.46
m125	19	1.68	67.7	81	103	0.79	23.99	37	16	low dysf	high adaptive	prep	94.21	0.34	3.44	3.05	6.97	5.39	0.83	0.17	4.88
m127	19	1.62	63.2	79	98	0.81	24.08	51	23	low dysf	high adaptive	prep	101.17	0.27	2.87	2.55	5.39	4.52	0.7	0.3	2.38
m128	21	1.66	57.7	79	98	0.81	20.94	26	25	high dysf	low adaptive	prep	90.13	0.33	3.36	3.05	6.1	5.58	0.63	0.37	1.69
m129	20	1.59	59.8	80	96	0.83	23.65	33	25	high dysf	low adaptive	prep	109.54	0.37	2.8	2.58	4.34	4.43	0.48	0.52	0.91
m001	22	1.61	77.4	92	108	0.85	29.86	45	18	low dysf	high adaptive	recovery	88.37	0.28	3.48	3.14	6.05	5.75	0.57	0.43	1.35
m009	24	1.55	52.9	79	94	0.84	22.02	31	24	high dysf	low adaptive	recovery	75.09	0.3	3.92	3.5	7.63	5.52	0.89	0.11	8.30
m011	18	1.53	66.8	98	103	0.95	28.54	24	16	low dysf	low adaptive	recovery	86.48	0.26	3.73	3.36	6.95	5.83	0.75	0.25	3.04
m020	20	1.62	50.6	70	89	0.79	19.28	40	17	low dysf	high adaptive	recovery	80.86	0.3	3.39	2.96	6.41	4.54	0.87	0.13	6.50
m021	20	1.57	49.3	73	89	0.82	20	34	23	low dysf	low adaptive	recovery	107.07	0.38	3.49	3.1	5.71	5.18	0.63	0.37	1.69
m022	22	1.64	71.8	90	109	0.83	26.7	47	21	low dysf	high adaptive	recovery	91.17	0.21	3.65	3.2	6.93	6.5	0.61	0.39	1.54
m023	19	1.64	71.4	90	105	0.86	26.55	41	13	low dysf	high adaptive	recovery	93.76	0.34	3.5	3.12	6.35	5.33	0.73	0.27	2.77
m024	20	1.5	55	86	96	0.9	24.44	43	22	low dysf	high adaptive	recovery	93.56	0.38	3.05	2.75	5.47	4.65	0.69	0.31	2.28
m025	19	1.65	44.7	66	86	0.77	16.42	36	27	high dysf	low adaptive	recovery	84.81	0.23	3.28	2.88	6.15	5.23	0.72	0.28	2.52
m026	23	1.74	64.5	84	100	0.84	21.3	36	24	high dysf	low adaptive	recovery	101.36	0.23	2.94	2.53	4.51	4.43	0.52	0.48	1.09
m031	22	1.72	50	74	88	0.84	16.9	43	28	high dysf	high adaptive	recovery	95.27	0.21	3.43	3.11	5.6	5.8	0.45	0.55	0.82
m032	18	1.56	45	67	88	0.76	18.49	38	31	high dysf	high adaptive	recovery	89.99	0.25	3.67	3.3	7.21	6.45	0.68	0.32	2.12
m033	18	1.63	49	70	86	0.81	18.44	31	19	low dysf	low adaptive	recovery	97.68	0.15	3.25	2.53	6.43	3.99	0.92	0.08	11.45
m035	19	1.64	60	81	99	0.82	22.31	55	21	low dysf	high adaptive	recovery	70.89	0.25	3.89	3.83	6.65	7.05	0.4	0.6	0.67
m036	21	1.62	62.9	84	103	0.82	23.97	27	21	low dysf	low adaptive	recovery	74.56	0.34	4.04	3.9	7.84	6.95	0.71	0.29	2.43
m038	23	1.56	48.3	79	88	0.9	19.85	52	19	low dysf	high adaptive	recovery	116.79	0.32	3.07	2.62	4.73	4.59	0.54	0.46	1.16
m040	19	1.64	58.8	79	97	0.81	21.86	17	18	low dysf	low adaptive	recovery	103.71	0.17	3.28	2.56	5.69	4.86	0.7	0.3	2.30
m041	18	1.62	69.9	94	108	0.87	26.63	36	24	high dysf	low adaptive	recovery	87.54	0.31	3.94	3.72	7.2	5.97	0.77	0.23	3.41
m043	20	1.56	56.1	78	101	0.77	23.05	31	21	low dysf	low adaptive	recovery	81.69	0.3	3.98	4.01	6.97	7.18	0.45	0.55	0.81
m051	20	1.6	58	80	99	0.81	22.66	50	10	low dysf	high adaptive	recovery	78.82	0.3	4.7	4.77	8.22	8.69	0.38	0.62	0.62
m053	21	1.7	74	88	105	0.84	25.61	38	32	high dysf	high adaptive	recovery	69.07	0.22	4.76	4.8	7.95	9.1	0.24	0.76	0.32
m055	22	1.59	49.9	73	95	0.77	19.74	35	22	low dysf	low adaptive	recovery	102.3	0.2	3.34	2.83	5.6	5.7	0.48	0.52	0.91
m059	20	1.63	72	93	107	0.87	27.1	36	29	high dysf	low adaptive	recovery	81.81	0.24	3.79	3.59	6.69	6.52	0.54	0.46	1.18
m060	18	1.65	71	84	109	0.77	26.08	35	27	high dysf	low adaptive	recovery	80.66	0.24	3.77	3.55	6.69	5.52	0.76	0.24	3.20
m063	18	1.67	64	87	103	0.84	22.95	40	24	high dysf	high adaptive	recovery	91.73	0.32	3.7	3.01	6.92	4.6	0.91	0.09	10.20
m064	19	1.56	65	80	105	0.76	26.71	27	27	high dysf	low adaptive	recovery	92.16	0.29	4.05	3.85	7.36	7.29	0.52	0.48	1.08
m065	21	1.7	73	85	103	0.83	25.26	33	25	high dysf	low adaptive	recovery	76.71	0.26	3.14	2.98	5.78	4.9	0.71	0.29	2.41
m067	22	1.63	57	74	100	0.74	21.45	42	29	high dysf	high adaptive	recovery	106.84	0.33	2.73	2.06	5.31	3.46	0.86	0.14	6.32
m073	25	1.57	59.3	86	104	0.83	24.06	25	24	high dysf	low adaptive	recovery	83.17	0.27	3.66	3.53	6.53	6.41	0.53	0.47	1.13
m076	19	1.54	42	70	86	0.81	17.71	32	27	high dysf	low adaptive	recovery	97.11	0.22	3.77	3.22	7.19	6.21	0.73	0.27	2.65
m079	19	1.67	78	90	111	0.81	27.97	24	20	low dysf	low adaptive	recovery	87.73	0.25	3.64	3.19	7.09	5.64	0.81	0.19	4.30
m080	19	1.53	48.3	74	93	0.8	20.63	40	34	high dysf	high adaptive	recovery	99.15	0.22	3.77	3.35	7.19	6.24	0.72	0.28	2.57
m084	23	1.58	74	95	105	0.9	29.64	46	32	high dysf	high adaptive	recovery	89.59	0.26	3.89	3.6	6.87	6.94	0.48	0.52	0.93
m087	19	1.56	50.6	73	91	0.8	20.79	54	20	low dysf	high adaptive	recovery	81.42	0.35	3.81	3.98	5.89	6.69	0.31	0.69	0.45
m089	20	1.64	54.7	81	96	0.84	20.34	37	16	low dysf	high adaptive	recovery	90.03	0.29	3.67	3.24	7.33	5.46	0.87	0.13	6.52
m090	19	1.68	78	90	107	0.84	27.64	28	32	high dysf	low adaptive	recovery	90.39	0.29	4.02	3.73	7.63	6.67	0.72	0.28	2.62
m091	21	1.64	51.6	74	92	0.8	19.19	37	14	low dysf	high adaptive	recovery	86	0.3	3.37	3.34	5.31	5.81	0.38	0.62	0.60
m092	21	1.58	50.3	76	92	0.83	20.15	44	32	high dysf	high adaptive	recovery	86.93	0.31	3.76	3.38	7.5	6.35	0.76	0.24	3.15
m093	18	1.62	70	86	103	0.83	26.67	44	20	low dysf	high adaptive	recovery	88.3	0.25	3.43	3.2	6.04	5.96	0.52	0.48	1.09
m095	18	1.51	50.7	69	91	0.76	22.24	45	19	low dysf	high adaptive	recovery	90.45	0.28	3.62	3.08	6.72	5.19	0.82	0.18	4.64
m096	19	1.66	66	85	105	0.81	23.95	37	29	high dysf	high adaptive	recovery	97.37	0.26	3.42	2.94	5.83	5.12	0.67	0.33	2.03
m097	24	1.69	81	105	111	0.95	28.36	28	23	low dysf	low adaptive	recovery	91.32	0.29	3.71	3.07	7.13	5.4	0.85	0.15	5.64
m099	20	1.59	55	70	91	0.77	21.76	24	26	high dysf	low adaptive	recovery	71.74	0.34	3.35	3.27	6.49	5.55	0.72	0.28	2.56
m100	19	1.62	41	65	85	0.76	15.62	29	17	low dysf	low adaptive	recovery	89.63	0.35	3.36	2.84	6.15	5.11	0.74	0.26	2.84
m102	22	1.66	73.7	83	110	0.75	26.75	32	25	high dysf	low adaptive	recovery	93.9	0.26	3.57	3.12	6.44	5.68	0.68	0.32	2.15
m105	23	1.7	54.3	70	92	0.76	18.79	35	19	low dysf	low adaptive	recovery	104.49	0.3	2.21	1.57	4.11	2.47	0.84	0.16	5.14
m106	19	1.57	54.3	78	91	0.86	22.03	42	35	high dysf	high adaptive	recovery	84.47	0.2	3.85	3.39	7.2	6.65	0.63	0.37	1.74
m107	18	1.6	49.3	72	90	0.8	19.26	36	23	low dysf	low adaptive	recovery	74.89	0.26	4.08	3.97	7.47	6.88	0.64	0.36	1.80
m108	19	1.62	42.2	61	84	0.73	16.08	39	19	low dysf	high adaptive	recovery	88.6	0.32	3.63	3.31	6.89	6.05	0.7	0.3	2.32
m109	18	1.72	68.2	83	102	0.81	23.05	18	25	high dysf	low adaptive	recovery	80.75	0.27	3.81	3.85	6.43	7.03	0.36	0.64	0.55
m113	21	1.77	67.9	86	103	0.83	21.67	34	14	low dysf	low adaptive	recovery	98.62	0.21	3.67	3.02	7.03	5.72	0.79	0.21	3.70
m114	20	1.58	53.7	75	93	0.81	21.51	48	28	high dysf	high adaptive	recovery	83.37	0.18	4.12	3.78	8.11	6.95	0.76	0.24	3.17
m117	20	1.68	54.7	76	92	0.83	19.38	34	24	high dysf	low adaptive	recovery	71.39	0.21	3.82	3.44	6.92	5.33	0.83	0.17	4.92
m120	19	1.66	48.9	65	90	0.72	17.75	35	17	low dysf	low adaptive	recovery	99.19	0.25	3.47	2.79	6.5	4.76	0.85	0.15	5.69
m122	19	1.57	58.8	86	99	0.87	23.85	51	24	high dysf	high adaptive	recovery	104.23	0.36	3.52	3.12	6.83	5.9	0.72	0.28	2.52
m123	18	1.66	63.1	76	99	0.77	22.9	46	25	high dysf	high adaptive	recovery	98.36	0.3	3.12	2.88	5.47	5.33	0.53	0.47	1.15
m125	19	1.68	67.7	81	103	0.79	23.99	37	16	low dysf	high adaptive	recovery	88.54	0.32	3.61	3.09	6.92	5.4	0.82	0.18	4.59
m127	19	1.62	63.2	79	98	0.81	24.08	51	23	low dysf	high adaptive	recovery	98.6	0.28	3.45	2.99	5.95	4.56	0.8	0.2	4.05
m128	21	1.66	57.7	79	98	0.81	20.94	26	25	high dysf	low adaptive	recovery	89.63	0.34	3.5	2.98	7.04	5.1	0.87	0.13	6.93
m129	20	1.59	59.8	80	96	0.83	23.65	33	25	high dysf	low adaptive	recovery	94.61	0.32	3.44	3.42	6.13	6.4	0.43	0.57	0.76
